# Supplementary material for: Methodologies for the De novo Discovery of Transposable Element Families
Source: Genes (Basel). 2022 Apr 17;13(4):709. doi: 10.3390/genes13040709 (PMC9025800; doi:10.3390/genes13040709)
Supplement: Supplementary file 1 [file genes-13-00709-s001.zip]

Archive with 2 entries (1 files):
- genes-1670741-supplementary/
- genes-1670741-supplementary/Supplementary File 1.xlsx
