# Supplementary material for: Methodologies for the De novo Discovery of Transposable Element Families
Source: Genes (Basel). 2022 Apr 17;13(4):709. doi: 10.3390/genes13040709 (PMC9025800; doi:10.3390/genes13040709)
Supplement: Supplementary file 1 [file genes-13-00709-s001.zip › genes-1670741-supplementary/Supplementary File 1.xlsx]

## Sheet: Pipelines comparison
	REPET	EDTA	RepeatModeler2	tephra	PiRATE	MAKER-P
Version described	REPET 3.0	EDTA v2.0.0	RepeatModeler 2.0.3	tephra 0.13.1	tutorial	wiki page, last edited 2018-03-05
Level of expertise needed	intermediate	intermediate	intermediate	beginner	advanced	advanced
Recommend installation methods	Container Local installation	Bioconda Container	Container Local installation	Container Local installation	Virtual Machine image	(Individual tools separately)
Input	Genome assembly	Genome assembly	Genome assembly	Genome assembly	Genome assembly and/or reads	Genome assembly
Preprocessing	samples: 200kbp overlapping by 10kbp (configurable) self-alignments: BLASTER (all-by-all; E-value = 10^-300)		samples: 40mbp for RepeatScout samples: 3, 9, 27, 81, 243mb for RECON self-alignments: BLASTN
Search: already-known TEs					RepeatMasker (PiRATE custom search library) TE-HMMER (PiRATE custom search library)
Search: de novo	Grouper RECON PILER	RepeatModeler	RECON RepeatScout		GROUPER RECON PILER RepeatScout	RepeatModeler
Search: signature-based	LTRharvest (added post-publication) + blastclust/MCL	LTR_FINDER, LTRharvest TIR-Learner/GRF HelitronScanner	LTRharvest	LTRharvest HelitronScanner GenomeTools TIRvish MGEScan-nonLTR	LTRharvest Helsearch MGEScan-nonLTR MITE-Hunter SINE-Finder	MITE-Hunter LTRharvest
Search: read-based					RepARK dnaPipeTE RepeatExplorer
Additional Filters	Several to choose from: SSR, unclassified, host genes, potential chimeras, rDNA	LTR_retriever basic length filter aiming for full-length elements reciprocal contaminant removal between different methods	LTR_retriever	LTRdigest		LTRdigest genes (protein database)
Cluster and/or consensus generation	MAP or MAFFT (on each of GRP/REC/PIL outputs separately) consensus caller - simple majority	blastn and iterative rounds of exemplar selection	aligner/consensus caller: Refiner (GC-aware) for LTRs: MAFFT+NINJA and Refiner for clustering LTRs with R+RS: CD-HIT-est	for LTRs+TRIMs: Vmatch (exemplars)	CD-HIT-est	LTRs only: blastn, iterative rounds of exemplar selection
Classification	classification: PASTEC (REPET) TE features e.g. protein db, known motifs	from discovery programs/algorithms	RepeatClassifier		classification: PASTEC (REPET) additional manual options	from discovery programs/algorithms
Other Postprocessing	blastclust+MCL (for optional subfamily analysis help)	CDS search: TESorter		(optional) age estimations
Output Library	consensus sequences	exemplars & consensus sequences	seed alignments consensus sequences	exemplars + instances and fragments thereof (at e-value = 10^-10)	three libraries (exemplars): 1) autonomous 2) autonomous+non-autonomous 3) autonomous+non-autonomous+unknown	exemplars & consensus sequences
Annotation	separate: TEannot	optional: RepeatMasker		"tephra maskref" (Vmatch)	TEannot (REPET; selected steps)
